# Supplementary material for: The Clinical and Genetic Spectrum of 82 Patients With RAG Deficiency Including a c.256_257delAA Founder Variant in Slavic Countries
Source: Front Immunol. 2020 Jun 10;11:900. doi: 10.3389/fimmu.2020.00900 (PMC7325958; doi:10.3389/fimmu.2020.00900)
Supplement: Supplementary file 2 [file Table_2.xlsx]

## Sheet: RAG1_comb
	Supplementary Table E2. Clinical and genetic characteristics of RAG1 patients with atypical SCID and CID manifestation.
	№	Country	Patient №_gender	RAG1 mutations		Age of diagnosis	Infections			Auto-immune cytopenia	GI disease	Other noninfectious manifestations	Outcome	Refer-ence
				Allele 1	Allele 2		BCG	CMV	Others
			Atypical SCID
	1	Poland	35_m	K86Vfs*33	K86Vfs*33	3y 6m	+			AIHA			Died
	2	Poland	36_f	K86Vfs*33	K86Vfs*33	5 m	+	CMV		AIHA		Failure to thrive	Died	[13]
	3	Poland	37_m	K86Vfs*33	K86Vfs*33	10 m	+	CMV	chronic rhinitis, bronchitis		diarrhea		Alive after HSCT, 16 y.o.	[13]
	4	Poland	38_f	K86Vfs*33	K86Vfs*33	1y 1 m	+/ BCGtis			AIHA	diarrhea		Alive after HSCT, 11 y.o.	[13]
	5	Poland	39_m	K86Vfs*33	K86Vfs*33	3y 11m	+		pneumonia, bronchitis, sepsis (P.aeruginosa)	AIHA, ITP			Alive after HSCT, 8 y.o.	[13]
	6	Poland	40a_m	K86Vfs*33	K86Vfs*33	1y 5m	+	CMV					Alive after HSCT, 15 y.o.	[13]
	7	Poland	40b_m	K86Vfs*33	K86Vfs*33	2y 6m	+	CMV	cholangitis scleroticans			Failure to thrive	Alive after HSCT, 17 y.o.	[13]
	8	Poland	41_f	K86Vfs*33	K86Vfs*33	1y 7m	+		pneumonia	ITP		Atopic dermatitis	Alive, 2 y.o.
	9	Poland	42_m	K86Vfs*33	K86Vfs*33	8 m	+	CMV retinitis	pneumonia (Pneumocystis jiroveci)	AN		Respiratory failure	Alive after HSCT, 3 y.o.
	10	Serbia	43a_m	K86Vfs*33	K86Vfs*33	4 m	+		sepsis, peritonitis, thrush		diarrhea, intestinal obstruction		Died	[12]
	11	Serbia	43b_f	K86Vfs*33	K86Vfs*33	1y 4m	+		pneumonia, giardiasis			Failure to thrive, hypochromic anaemia, neutropaenia	Died	[12]
	12	Serbia	43c_m	K86Vfs*33	K86Vfs*33	1y 1 m	+/ BCGtis	CMV generalized		AIHA		interstitial pneumonitis	Died	[12]
	13	Ukraine	44_f	K86Vfs*33	K86Vfs*33	1y 10m	/ BCGosis	CMV generalized			enterocolitis	Failure to thrive, multiple autoantibodies in serum	Alive after HSCT, 6 y.o.	[9]
	14	Slovenia	45_m	K86Vfs*33	C313R	3 y	+	CMV retinitis	purulent rhinitis, bacterial sepsis	AIHA	autoimmune colitis		Died	[20]
	15	Ukraine	46_f	K86Vfs*33	A444V	1y 9m	+				diarrhea	Atopic dermatitis	Alive after HSCT, 5 y.o.	[9]
	16	Poland	47_f	K86Vfs*33	A444V	4y 7m	+		pneumonia, bronchitis	AIHA		Neutropenia	Died	[19]
	17	Belarus	48_m	R108*	R404Q	1y 2m	+		pneumonia, bronchitis		enterocolitis	Atopic dermatitis, asthma, failure to thrive	Died after HSCT, 2 y.	[9]
	18	Russia	49_f	R142*	T477S	2y 5m	-			AIHA, ITP, AN		Bronchiolitis	Died after HSCT, 3 y.
	19	Russia	50_f	R841Q	I956T	1y 7m	+/BCGtis	CMV generalized	pnemonias -fibrosis	ITP	autoimmune colitis	Thrombosis of femoral vein and pulmonary artery, pankreatitis, thiroiditis	Died
			CID
	20	Belarus	51_m	K86Vfs*33	A444V	14 y	+		pneumonia, bronchitis - fibrosis			Skin granuloma (vasculitis), BM aplasia, failure to thrive	Died, 16 y.o.	[21]
	21	Russia	52_f	K86Vfs*33	R559S	9 m	+/ BCGtis				enterocolitis	Failure to thrive, hepatitis	Died after HSCT, 3 y.	[13]
	22	Bulgaria	53_f	A444V	A444V	1y 4m	+/ BCGtis		respiratory infection (P.aeruginosa)		diarrhea	Vasculitis, RA, multiple autoantibodies in serum	Alive, 5 y.o.	[18]
	23	Czech R	54_f	H612R	H612R	24 y	-		chronic respiratory tract infections		diarrhea	Vitiligo, alopecia areata	Alive, 25 y.o.
	Abbreviation for clinical presentations: AIHA – Autoimmune hemolytic anemia; AN - Autoimmune Neutropenia; BCGitis – local dissemination of the attenuated M. bovis bacillus of the tuberculosis vaccine; BCGosis – systemic dissemination of the attenuated M. bovis bacillus of the tuberculosis vaccine; BM aplasia - Bone Marrow aplasia; CMV – Cytomegalovirus; ITP – Immune ThrombocytoPenia; RA – Reumato…
