# Supplementary material for: The Clinical and Genetic Spectrum of 82 Patients With RAG Deficiency Including a c.256_257delAA Founder Variant in Slavic Countries
Source: Front Immunol. 2020 Jun 10;11:900. doi: 10.3389/fimmu.2020.00900 (PMC7325958; doi:10.3389/fimmu.2020.00900)
Supplement: Supplementary file 3 [file Table_3.xlsx]

## Sheet: RAG2
	Supplementary Table E3. Immunologic and genetic characteristics of RAG2 Slavic cohort
	№.	Country	Patient №_gender	Allele 1			Allele 2			Average RAG activity	Immunological phenotype	Clinical phenotypre	T ells (cells/µL)	B ells (cells/µL)	Age of onset	Age of diagnosis	Current age	Consanguinity	Refer-ence
				c.DNA	protein	RAG2 activity	c.DNA	protein	RAG2 activity
			Omenn syndrome
	1	Russia	1_m	c.475C>T	p.R159C		c.475C>T	p.R159C			T+B-NK+	OS	1251 (23%)	0 (0%)	2 w	1 m	Died	yes
	2	Russia	2_f	c.595G>T	p.E199*	0.0 ± 0.0	c.595G>T	p.E199*	0.0 ± 0.0	0.0 ± 0.0	T+B-NK+	OS	3400 (88%)	0 (0%)	1 m	6 m	Died	no
	3	Russia	3b_m	c.1300T>C	p.Y434H	0.7 ± 0.1	c.1300T>C	p.Y434H	0.7 ± 0.1	0.7 ± 0.1	T+B-NK+	OS	2603 (64%)	0 (0%)	1 m	2 m	Alive after HSCT, 5 y.o.	no	[9]
	4	Russia	4_m	c.1300T>C	p.Y434H	0.7 ± 0.1	c.1376T>G	p.M459R	0.7 ± 0.2	0.7 ± 0.2	T+B-NK+	OS	11612 (72%)	0 (0%)	3 w	1.5 m	Died	no	[9]
	5	Czech Rep	5_m	c.686G>A	p.R229Q	8.9 ± 1	1352G>C	p.G451A	66.3 ± 4.8	37.6 ± 2.9	T+B-NK+	OS	8843 (88%)	40 (0.4%)	2 m	3.5 m	Died after HSCT, 8 m.	no
	6	Poland	6_m	c.1313T>C	p.L438P	5.5 ± 0.7	c.1357T>C	p.W453R	0.6 ± 0.1	4.4 ± 0.5	T+B-NK-	OS	38432 (93,1)	179 (0,4)	1 m	1 m	Died	no
			Severe Combined Immunodeficicency
	7	Czech Rep	7_m		p.W36*	0.0 ± 0.0	c.686G>A	p.R229Q	8.9 ± 1	3.0 ± 0.5	T-B-NK+	SCID	53 (19%)	0 (0.1%)	2.5 m	3 m	Died after HSCT, 5 m.	no
	8	Poland	8а_f	c.913C>G	p.P305A	30.9 ± 1.1	c.1357T>C	p.W453R	0.6 ± 0.1	15.7 ± 0.6	T-B-NK+	SCID	4972# (68,8)	86 (1,2)	2 m	4 m	Died	no
	9	Poland	9_m	c.1210G>T	p.E404*	0.0 ± 0.0	c.1357T>C	p.W453R	0.6 ± 0.1	0.3 ± 0.1	T-B-NK+	SCID	92 (2%)	0 (0.1%)	3 m	4 m	Alive after HSCT, 2 y	no
	10	Russia	3a_m	c.1300T>C	p.Y434H	0.7 ± 0.1	c.1300T>C	p.Y434H	0.7 ± 0.1	0.7 ± 0.1	T-B-NK+	SCID	175 (4.3%)	0 (0.1%)	n.d.	n.d.	Died	no
	11	Poland	10_m	c.1357T>C	p.W453R	0.6 ± 0.1	c.1357T>C	p.W453R	0.6 ± 0.1	0.6 ± 0.1	T-B-NK+	SCID	21370# (82.4%)	1499 (5.8%)	1 m	2 m	Alive after HSCT, 17 y.o	no
	12	Poland	11_m	c.2604-2607del	p.H468Rfs*16	0.0 ± 0.0	c.2604-2607del	p.H468Rfs*16	0.0 ± 0.0	0.0 ± 0.0	T-B-NK+	SCID	639# (66.9%)	45 (4.7%)	1 m	1 y	Alive after HSCT, 16 y.o	no
	13	Poland	12_f	c.1247C>T	p.W416*	0.0 ± 0.0	c.1247C>T	p.W416*	0.0 ± 0.0	0.0 ± 0.0	T-B-NK+	SCID	243 (6.1%)	5 (0.1%)	2 m	7 m	Alive after HSCT, 18 y.o	no
			atypical SCID
	14	Poland	13_f	c.686G>A	p.R229Q	8.9 ± 1	c.686G>A	p.R229Q	8.9 ± 1	8.9 ± 1.0	T-B-NK+	atypSCID	147 (7.6%)	9 (0.5%)	10 m	1y 1m	Died	no
	15	Poland	8b_f	c.913C>G	p.P305A	30.9 ± 1.1	c.1357T>C	p.W453R	0.6 ± 0.1	15.9 ± 0.6	T-B-NK+	atypSCID	325 (34.5%)	31 (3.3%)	1y 6m	3 y	Alive after HSCT, 16 y.o	no
	RAG2 activity level was adopted from:
	Tirosh I, Yamazaki Y, Frugoni F et al. "Recombination activity of human recombination-activating gene 2 (RAG2) mutations and correlation with clinical phenotype". J Allergy Clin Immunol. 2018 Jun 16. pii: S0091-6749(18)30699-7.
	All new mutations were marked yellow and were studied in Laboratory of Clinical Immunology and Microbiology, Division of Intramural Research, National Institute of Allergy and Infectious Diseases, National Institutes of Health, Bethesda, Maryland, USA.
		# - T cells were maternal origin and/or without proliferation
